# Supplementary material for: Genome-Wide Identification and Characterization of the Key Genes for Salicylic Acid Biosynthesis in Four Cotton Species
Source: Int J Mol Sci. 2026 Apr 28;27(9):3936. doi: 10.3390/ijms27093936 (PMC13163499; doi:10.3390/ijms27093936)
Supplement: Supplementary file 1 [file ijms-27-03936-s001.zip]

Archive with 4 entries (4 files):
- ijms-4222671-supplementary.pdf
- Supplementary Table S1.xlsx
- Supplementary Table S2.xlsx
- Supplementary Table S3.xlsx
