# Supplementary material for: Genome-Wide Identification and Characterization of the Key Genes for Salicylic Acid Biosynthesis in Four Cotton Species
Source: Int J Mol Sci. 2026 Apr 28;27(9):3936. doi: 10.3390/ijms27093936 (PMC13163499; doi:10.3390/ijms27093936)
Supplement: Supplementary file 1 [file ijms-27-03936-s001.zip › Supplementary Table S1.xlsx]

## Sheet: Sheet1
Supplementary Table S1:Genome-Wide Identification of key genes for SA biosynthesis in Cotton
G. barbadense		G. arboreum		G. hirsutum		Gossypium raimondii
Gene Name	Sequence ID	Gene Name	Sequence ID	Gene Name	Sequence ID	Gene Name	Sequence ID
GbADCS-1	GB_A10G2434	GaICS2-1	evm.model.Ga05G3511	GhPAL2-1	evm.model.Gh_A10G1835	GrPAL2-2	Grai_11G000560.1
GbPAL2-1	GB_A10G2412	GaPAL1-4	evm.model.Ga04G0847	GhPAL2-2	evm.model.Gh_A06G0667	GrPAL2-1	Grai_11G000570.1
GbPAL2-2	GB_D11G3797	GaPAL1-5	evm.model.Ga04G0842	GhASA2-1	evm.model.Gh_D07G1017	GrPAL1-2	Grai_04G010100.1
GbASA1-1	GB_A05G3143	GaASA1-1	evm.model.Ga05G3315	GhPAL1-1	evm.model.Gh_D04G1078	GrPAL2-3	Grai_10G026520.1
GbASA2-1	GB_D07G1118	GaPAL1-3	evm.model.Ga02G1655	GhPAL2-3	evm.model.Gh_A11G2891	GrADCS	Grai_10G026740.1
GbPAL1-1	GB_D04G1316	GaICS2-2	evm.model.Ga12G1086	GhASA2-2	evm.model.Gh_A07G2254	GrPAL2-5	Grai_04G010090.1
GbPAL2-3	GB_D04G1317	GaASA2	evm.model.Ga07G1116	GhPAL2-4	evm.model.Gh_D11G3277	GrASA2	Grai_07G017410.1
GbICS2-1	GB_A12G2026	GaPAL2-1	evm.model.Ga11G0075	GhPAL2-5	evm.model.Gh_D06G0758	GrICS2-2	Grai_12G021890.1
GbPAL1-2	GB_A09G1787	GaPAL2-2	evm.model.Ga06G0788	GhPAL1-2	evm.model.Gh_A01G1839	GrASA1	Grai_05G033030.1
GbPAL1-3	GB_A01G2421	GaADCS	evm.model.Ga10G0541	GhICS2-1	evm.model.Gh_D05G3199	GrICS2-1	Grai_05G037540.1
GbICS2-2	GB_A04G0564	GaPAL1-4	evm.model.Ga09G1700	GhASA1-1	evm.model.Gh_D05G2914	GrPAL1-3	Grai_01G024640.1
GbADCS-2	GB_D10G2388	GaPAL2-3	evm.model.Ga10G0561	GhASA1-2	evm.model.Gh_A05G2624	GrPAL2-4	Grai_06G008990.1
GbPAL1-4	GB_A04G0956			GhPAL1-3	evm.model.Gh_D01G2080	GrPAL1-1	Grai_09G018380.1
GbPAL1-5	GB_A04G0957			GhPAL2-6	evm.model.Gh_D10G2528
GbPAL1-6	GB_D09G1625			GhPAL2-7	evm.model.Gh_A04G0420
GbPAL2-4	GB_D10G2369			GhADCS-1	evm.model.Gh_D10G2108
GbICS2-3	GB_D05G3312			GhPAL1-4	evm.model.Gh_D09G1401
GbASA1-2	GB_D05G3112			GhICS2-2	evm.model.Gh_A12G2643
GbPAL2-5	GB_A06G0846			GhADCS-2	evm.model.Gh_A10G1848
GbPAL2-6	GB_A11G3778			GhPAL1-5	evm.model.Gh_A04G0621
GbASA2-2	GB_A07G1120			GhPAL1-6	evm.model.Gh_A09G1397
GbICS2-4	GB_D12G2019			GhPAL1-7	evm.model.Gh_A04G0620
