# Supplementary material for: Genome-Wide Identification and Characterization of the Key Genes for Salicylic Acid Biosynthesis in Four Cotton Species
Source: Int J Mol Sci. 2026 Apr 28;27(9):3936. doi: 10.3390/ijms27093936 (PMC13163499; doi:10.3390/ijms27093936)
Supplement: Supplementary file 1 [file ijms-27-03936-s001.zip › Supplementary Table S2.xlsx]

## Sheet: Sheet1
Supplementary Table S2: Physicochemical properties of key genes for SA biosynthesis proteins in cotton
Gene ID	Sequence ID	Number of Amino Acid / aa	Molecular Weight / kDa	Theoretical pI	Instability Index	Aliphatic Index	Grand Average of Hydropathicity	Subcellular location prediction
GaICS2-1	Ga05G3511	536	59.63	5.75	50.5	90.07	-0.19	chlo
GaPAL1-4	Ga04G0847	721	78.31	6.06	33.95	92.57	-0.135	chlo
GaPAL1-5	Ga04G0842	709	77.32	5.88	32.13	97.45	-0.076	plas
GaASA1-1	Ga05G3315	591	66.02	8.01	42.8	85.92	-0.283	chlo
GaPAL1-3	Ga02G1655	728	78.74	6.07	29.8	90.07	-0.166	chlo
GaICS2-2	Ga12G1086	609	68.34	6.49	53.55	84.89	-0.25	chlo
GaASA2	Ga07G1116	594	66.29	6.63	45.26	90.76	-0.21	chlo
GaPAL2-1	Ga11G0075	718	77.76	6.1	29.28	91.87	-0.121	chlo
GaPAL2-2	Ga06G0788	697	76.85	6.26	35.72	94.91	-0.148	cyto
GaADCS	Ga10G0541	916	102.78	6.84	39.99	78.68	-0.363	nucl
GaPAL1-4	Ga09G1700	720	77.94	6.13	32.91	90.82	-0.148	chlo
GaPAL2-3	Ga10G0561	710	77.47	5.92	33.65	90.97	-0.19	chlo
GbADCS-1	GB_A10G2434	916	102.85	6.86	39.52	79.31	-0.362	nucl
GbPAL2-1	GB_A10G2412	710	77.47	5.92	33.65	90.97	-0.19	chlo
GbPAL2-2	GB_D11G3797	718	77.97	6.25	30.18	91.99	-0.142	chlo
GbASA1-1	GB_A05G3143	618	68.81	7.65	43.92	87.06	-0.245	chlo
GbASA2-1	GB_D07G1118	594	66.37	6.46	44.72	90.59	-0.221	chlo
GbPAL1-1	GB_D04G1316	721	78.33	5.96	34.83	91.89	-0.142	chlo
GbPAL2-3	GB_D04G1317	491	54.36	9.09	32.62	95.58	-0.116	cyto
GbICS2-1	GB_A12G2026	577	64.46	5.94	54.09	88.23	-0.236	chlo
GbPAL1-2	GB_A09G1787	720	77.94	6.13	33.34	91.36	-0.148	chlo
GbPAL1-3	GB_A01G2421	728	78.88	6.17	29.24	89.93	-0.173	chlo
GbICS2-2	GB_A04G0564	536	59.6	5.75	50.5	89.72	-0.195	chlo
GbADCS-2	GB_D10G2388	914	102.31	6.46	42.1	79.49	-0.335	nucl
GbPAL1-4	GB_A04G0956	721	78.33	6.06	33.57	92.57	-0.135	chlo
GbPAL1-5	GB_A04G0957	704	76.78	5.85	31.05	96.21	-0.078	plas
GbPAL1-6	GB_D09G1625	720	77.9	6.07	33.19	90.96	-0.146	chlo
GbPAL2-4	GB_D10G2369	710	77.38	6.03	34.8	91.11	-0.18	chlo
GbICS2-3	GB_D05G3312	536	59.64	5.49	53.13	90.26	-0.198	chlo
GbASA1-2	GB_D05G3112	591	66.06	8.01	43.84	85.58	-0.289	chlo
GbPAL2-5	GB_A06G0846	697	76.8	6.26	35.87	95.32	-0.135	cyto
GbPAL2-6	GB_A11G3778	718	77.89	6.03	30.61	92.01	-0.13	chlo
GbASA2-2	GB_A07G1120	594	66.33	6.46	46.35	89.93	-0.226	chlo
GbICS2-4	GB_D12G2019	574	63.92	6.31	52.46	88.36	-0.23	chlo
GbPAL1-7	GB_D01G2495	721	78.18	6.14	29.64	90.4	-0.169	chlo
GhPAL2-1	Gh_A10G1835	710	77.47	5.92	33.65	90.97	-0.19	nucl
GhPAL2-2	Gh_A06G0667	697	76.83	6.26	36.53	95.32	-0.136	chlo
GhASA2-1	Gh_D07G1017	594	66.38	6.64	43.84	90.59	-0.222	chlo
GhPAL1-1	Gh_D04G1078	721	78.39	5.99	34.58	91.89	-0.146	chlo
GhPAL2-3	Gh_A11G2891	718	77.89	6.03	30.61	92.01	-0.13	chlo
GhASA2-2	Gh_A07G2254	594	66.28	6.32	45.64	90.59	-0.212	chlo
GhPAL2-4	Gh_D11G3277	718	77.81	6.17	29.86	92.53	-0.133	cyto
GhPAL2-5	Gh_D06G0758	723	80.12	6.03	36.63	95.93	-0.106	chlo
GhPAL1-2	Gh_A01G1839	721	78.15	6.17	29.86	90.4	-0.164	chlo
GhICS2-1	Gh_D05G3199	594	66.14	5.68	52.58	90.3	-0.168	chlo
GhASA1-1	Gh_D05G2914	591	66.06	8.01	43.84	85.58	-0.289	chlo
GhASA1-2	Gh_A05G2624	591	65.97	7.65	43.94	85.26	-0.288	nucl
GhPAL1-3	Gh_D01G2080	721	78.17	6.14	29.64	90.4	-0.168	chlo
GhPAL2-6	Gh_D10G2528	710	77.39	5.99	34.7	90.97	-0.181	plas
GhPAL2-7	Gh_A04G0420	536	59.73	5.84	51	89.53	-0.207	chlo
GhADCS-1	Gh_D10G2108	914	102.26	6.4	42.1	79.49	-0.327	chlo
GhPAL1-4	Gh_D09G1401	720	77.93	5.97	32.34	91.1	-0.137	chlo
GhICS2-2	Gh_A12G2643	577	64.45	5.94	53.91	87.73	-0.236	chlo
GhADCS-2	Gh_A10G1848	913	102.38	6.65	39.9	79.26	-0.36	cyto
GhPAL1-5	Gh_A04G0621	709	77.25	5.99	31.96	97.73	-0.075	chlo
GhPAL1-6	Gh_A09G1397	720	77.91	6.13	33.07	91.36	-0.148	chlo
GhPAL1-7	Gh_A04G0620	721	78.37	6.06	33.59	92.02	-0.146	chlo
GrICS2-1	Grai_05G037540.1	536	59.69	5.61	53.17	90.8	-0.207	cyto
GrICS2-2	Grai_12G021890.1	574	63.81	6.13	51.81	88.54	-0.224	chlo
GrADCS	Grai_10G026740.1	914	102.35	6.44	41.73	79.6	-0.332	nucl
GrASA1	Grai_05G033030.1	591	66.07	8.43	43.13	85.09	-0.293	chlo
GrASA2	Grai_07G017410.1	594	66.34	6.46	44.4	91.41	-0.204	chlo
GrPAL1-1	Grai_09G018380.1	720	77.9	6	33.47	90.96	-0.143	chlo
GrPAL1-2	Grai_04G010100.1	721	78.34	6.1	34.4	92.02	-0.145	chlo
GrPAL1-3	Grai_01G024640.1	721	78.17	6.14	29.64	90.4	-0.168	chlo
GrPAL2-1	Grai_11G000570.1	718	77.83	6.17	29.69	91.99	-0.136	chlo
GrPAL2-2	Grai_11G000560.1	718	77.84	6.34	29.41	91.59	-0.131	chlo
GrPAL2-3	Grai_10G026520.1	710	77.37	5.99	34.75	91.11	-0.177	cyto
GrPAL2-4	Grai_06G008990.1	694	76.4	5.9	36.38	95.17	-0.122	plas
