# Supplementary material for: Genome-Wide Identification and Characterization of the Key Genes for Salicylic Acid Biosynthesis in Four Cotton Species
Source: Int J Mol Sci. 2026 Apr 28;27(9):3936. doi: 10.3390/ijms27093936 (PMC13163499; doi:10.3390/ijms27093936)
Supplement: Supplementary file 1 [file ijms-27-03936-s001.zip › Supplementary Table S3.xlsx]

## Sheet: Sheet1
Supplementary Table S3 Primer sequences used in this study
	5'-3'
ICS2-1-laz-F	tattggatcggaattcGTCCATAAAATGTTGTGCAG	36
ICS2-1-laz-R	gagcacatgcctcgagTGCATGAAAAAATATTAAATGGGC	40
PAL1-2-laz-F	tattggatcggaattcCAAGCTTACTAGACCATGTG	36
PAL1-2-laz-R	gagcacatgcctcgagTGAAATGAGAAGCAAAGATTGACCC	41
SOC1-JG45-F	gattatgcctctcccgaattcATGTGTTTTGTTGGCTTTGAAG	43
SOC1-JG45-R	agaagtccaaagcttctcgagACGAATCGCGCAACTCAATTGA	43
MYB39-JG45-F	gattatgcctctcccgaattcATGGGGAGATCTGCATGCTGTGACGAG	48
MYB39-JG45-R	agaagtccaaagcttctcgagCCATCATGCATGAGATTTCTTAG	44
WRKY21-JG45-F	gattatgcctctcccgaattcATGGAGGAGGTTGAGGAAGCTA	43
WRKY21-JG45-R	agaagtccaaagcttctcgagGTTACCGTCACAAGCAACGACATAA	46
BPC6-JG45-F	gattatgcctctcccgaattcATGGAAGGTAGCAGTGGGAAAGG	44
BPC6-JG45-R	agaagtccaaagcttctcgagCAAACCGCTACATCACCATCAAGTAG	47
MYB12-JG45-F	gattatgcctctcccgaattcATGGGAAGATCTCCATGTTGTGAG	45
MYB12-JG45-R	agaagtccaaagcttctcgagATGATGAAGCTGGAAAGAACACTTGA	47
ERF091-JG45-F	gattatgcctctcccgaattcATGGCTGTTGAAAGCAGACAAGACAC	47
ERF091-JG45-R	agaagtccaaagcttctcgagGAGAGTTTGTTGTCTTCTTTCTAA	45
ABI4-JG45-F	gattatgcctctcccgaattcATGGACAAAAACCATGACCAGTCT	45
ABI4-JG45-R	agaagtccaaagcttctcgagGATCCTAATTTCATCTTCGATTTTTAA	48
